# Supplementary material for: Mapping Epidermal Growth Factor Receptor‑1 Sorting Domains in Endosomes with a Calibrated Three-Dimensional Expansion Microscopy Toolkit
Source: ACS Nano. 2026 Mar 17;20(12):10074–89. doi: 10.1021/acsnano.6c00277 (PMC13045352; doi:10.1021/acsnano.6c00277)
Supplement: Supplementary file 2 [file nn6c00277_si_002.zip]

Archive with 4 entries (4 files):
- Supplementary_movie_1.m4v
- __MACOSX/._Supplementary_movie_1.m4v
- Supplementary_movie_2.m4v
- __MACOSX/._Supplementary_movie_2.m4v
